# Supplementary material for: A new species of Neomida Latreille from Colombia, with additional records and a complementary description for Neomida suilla (Champion) (Coleoptera, Tenebrionidae, Diaperini)
Source: Zookeys. 2015 Apr 8;(495):133–42. doi: 10.3897/zookeys.495.8737 (PMC4400408; doi:10.3897/zookeys.495.8737)
Supplement: XML Treatment for Neomida diminuta [file zookeys.495.8737-treatment1.xml]

<!DOCTYPE tp:taxon-treatment
  PUBLIC "-//TaxonX//DTD Taxonomic Treatment Publishing DTD v0 20100105//EN" "tax-treatment-NSO.dtd">
<tp:taxon-treatment xmlns:tp="http://www.plazi.org/taxpub"><tp:treatment-meta><kwd-group><label>Taxon classification</label><kwd><named-content content-type="kingdom">Animalia</named-content></kwd><kwd><named-content content-type="order">Coleoptera</named-content></kwd><kwd><named-content content-type="family">Tenebrionidae</named-content></kwd></kwd-group><mixed-citation publication-type="journal"><person-group><name><surname>Aloquio</surname><given-names>Sergio</given-names></name><name><surname>Lopes-Andrade</surname><given-names>Cristiano</given-names></name></person-group><article-title>A new species of <italic><tp:taxon-name><tp:taxon-name-part taxon-name-part-type="genus">Neomida</tp:taxon-name-part></tp:taxon-name></italic> Latreille from Colombia, with additional records and a complementary description for <italic><tp:taxon-name><tp:taxon-name-part taxon-name-part-type="genus">Neomida</tp:taxon-name-part> <tp:taxon-name-part taxon-name-part-type="species">suilla</tp:taxon-name-part></tp:taxon-name></italic> (Champion) (<tp:taxon-name><tp:taxon-name-part taxon-name-part-type="order">Coleoptera</tp:taxon-name-part></tp:taxon-name>, <tp:taxon-name><tp:taxon-name-part taxon-name-part-type="family">Tenebrionidae</tp:taxon-name-part></tp:taxon-name>, <tp:taxon-name>Diaperini</tp:taxon-name>)</article-title><source>Zookeys</source><day>8</day><month>4</month><year>2015</year><volume>2015</volume><issue>495</issue><fpage>133</fpage><lpage>142</lpage><pub-id pub-id-type="doi">10.3897/zookeys.495.8737</pub-id></mixed-citation></tp:treatment-meta><tp:nomenclature><tp:taxon-name>
                        <tp:taxon-name-part taxon-name-part-type="genus">Neomida</tp:taxon-name-part>
                        <tp:taxon-name-part taxon-name-part-type="species">diminuta</tp:taxon-name-part>
                        <object-id xmlns:xlink="http://www.w3.org/1999/xlink" content-type="zoobank" xlink:type="simple">http://zoobank.org/74A4E927-BEA1-4763-857E-20A3899F26B1</object-id>
                    </tp:taxon-name><tp:taxon-status xmlns:xlink="http://www.w3.org/1999/xlink" xlink:type="simple">sp. n.</tp:taxon-status><xref ref-type="fig" rid="F1">Figs 1–4</xref></tp:nomenclature><tp:treatment-sec sec-type="Diagnosis"><title>Diagnosis.</title><p><italic><tp:taxon-name><tp:taxon-name-part taxon-name-part-type="genus">Neomida</tp:taxon-name-part> <tp:taxon-name-part taxon-name-part-type="species">diminuta</tp:taxon-name-part></tp:taxon-name></italic> sp. n. differs from all other <italic><tp:taxon-name><tp:taxon-name-part taxon-name-part-type="genus">Neomida</tp:taxon-name-part></tp:taxon-name></italic> by its minute size (TL 1.74 mm), while other species in the genus are at least 1.85 mm long. It differs from <italic><tp:taxon-name><tp:taxon-name-part taxon-name-part-type="genus">Neomida</tp:taxon-name-part> <tp:taxon-name-part taxon-name-part-type="species">suilla</tp:taxon-name-part></tp:taxon-name></italic> and <italic><tp:taxon-name><tp:taxon-name-part taxon-name-part-type="genus">Neomida</tp:taxon-name-part> <tp:taxon-name-part taxon-name-part-type="species">picea</tp:taxon-name-part></tp:taxon-name></italic> in the possession of two clypeal tubercles instead of one, from <italic><tp:taxon-name><tp:taxon-name-part taxon-name-part-type="genus">Neomida</tp:taxon-name-part> <tp:taxon-name-part taxon-name-part-type="species">cioides</tp:taxon-name-part></tp:taxon-name></italic> in the subcylindrical and straight frontal horns, and from <italic><tp:taxon-name><tp:taxon-name-part taxon-name-part-type="genus">Neomida</tp:taxon-name-part> <tp:taxon-name-part taxon-name-part-type="species">inermis</tp:taxon-name-part></tp:taxon-name></italic> by its subtle clypeal sinuosity instead of conspicuous and cylindrical tubercles. <italic><tp:taxon-name><tp:taxon-name-part taxon-name-part-type="genus">Neomida</tp:taxon-name-part> <tp:taxon-name-part taxon-name-part-type="species">diminuta</tp:taxon-name-part></tp:taxon-name></italic> sp. n. males have eyes, body shape and cephalic horns similar to those of <italic><tp:taxon-name><tp:taxon-name-part taxon-name-part-type="genus">Neomida</tp:taxon-name-part> <tp:taxon-name-part taxon-name-part-type="species">occidentalis</tp:taxon-name-part></tp:taxon-name></italic>, but the latter are twice as long. In <italic><tp:taxon-name><tp:taxon-name-part taxon-name-part-type="genus">Neomida</tp:taxon-name-part> <tp:taxon-name-part taxon-name-part-type="species">diminuta</tp:taxon-name-part></tp:taxon-name></italic> sp. n., the epipleura extends from base to apex of elytra, a feature observed only in other six species of <italic><tp:taxon-name><tp:taxon-name-part taxon-name-part-type="genus">Neomida</tp:taxon-name-part></tp:taxon-name></italic>: <italic><tp:taxon-name><tp:taxon-name-part taxon-name-part-type="genus">Neomida</tp:taxon-name-part> <tp:taxon-name-part taxon-name-part-type="species">cioides</tp:taxon-name-part></tp:taxon-name></italic> (Champion), <italic><tp:taxon-name><tp:taxon-name-part taxon-name-part-type="genus">Neomida</tp:taxon-name-part> <tp:taxon-name-part taxon-name-part-type="species">deltocera</tp:taxon-name-part></tp:taxon-name></italic> Triplehorn, <italic><tp:taxon-name><tp:taxon-name-part taxon-name-part-type="genus">Neomida</tp:taxon-name-part> <tp:taxon-name-part taxon-name-part-type="species">occidentalis</tp:taxon-name-part></tp:taxon-name></italic>, <italic><tp:taxon-name><tp:taxon-name-part taxon-name-part-type="genus">Neomida</tp:taxon-name-part> <tp:taxon-name-part taxon-name-part-type="species">pentaphyllodes</tp:taxon-name-part></tp:taxon-name></italic> (Champion), <italic><tp:taxon-name><tp:taxon-name-part taxon-name-part-type="genus">Neomida</tp:taxon-name-part> <tp:taxon-name-part taxon-name-part-type="species">picea</tp:taxon-name-part></tp:taxon-name></italic> (Laporte and Brullé) and <italic><tp:taxon-name><tp:taxon-name-part taxon-name-part-type="genus">Neomida</tp:taxon-name-part> <tp:taxon-name-part taxon-name-part-type="species">suilla</tp:taxon-name-part></tp:taxon-name></italic>.</p></tp:treatment-sec><tp:treatment-sec sec-type="Etymology"><title>Etymology.</title><p>The name “diminuta” means small, referring to its minute size.</p></tp:treatment-sec><tp:treatment-sec sec-type="Description"><title>Description.</title><p><bold>Male. Body</bold> moderately convex, opaque, glabrous; length 1.74 mm; elytra, pronotum and head reddish-brown; antennae and legs golden-yellow. <bold>Head</bold> with vertex deeply concave; frons armed with a pair of long, subcylindrical, subparallel narrow horns, each rising close to an eye; clypeus with two small sinuosities contiguous to antennal insertions. <bold>Eyes</bold> with anterior portion emarginated by antennal insertion, forming a lower lobe approx. four times as large as upper lobe. <bold>Antennae</bold> with antennomeres 5–11 expanded forming a club. <bold>Pronotum</bold> strongly transverse, approx. twice as wide as long, widest and longest at middle, sides subparallel and narrowed anteriorly; lateral edges explanate, visible for their entire lengths from above; anterior edge truncate. <bold>Elytra</bold> approx. twice as long as pronotum, widest at middle and narrowing to apex, epipleura extending to apex. <bold>Hind wings</bold> developed, apparently functional. <bold>Ventral surface</bold> slightly darker than dorsum, punctation sparser; prosternal process subparallel. <bold>Protibiae</bold> with outer edge serrate; apex bearing a row of spines; inner apical angle with two long spines. <bold>Hind tarsi</bold> with basal tarsomere approx. as long as the following three together. <bold>Aedeagus</bold> with basale approx. three and a half times as long as apicale, curved at base, sides subparallel, a bit wider in the second third; apicale with sides subparallel, narrowing near middle to apex; penis about as long as basale, cylindrical, expanded at apex, with struts converging and fusing at basal one-fifth; internal sac not observed (possibly lost during dissection). <bold>Female</bold> unknown.</p></tp:treatment-sec><tp:treatment-sec sec-type="Measurements"><title>Measurements.</title><p>Male holotype (in mm): TL 1.74, PL 0.49, PW 0.89, EL 1.17, EW 0.98, GD 0.69; ratios: PL/PW 0.55, EL/EW 1.19, EL/PL 2.39, GD/EW 1.70, TL/EW 2.46.</p></tp:treatment-sec><tp:treatment-sec sec-type="Type specimen"><title>Type specimen.</title><p>Male holotype (MNHN) labeled: “Dup Colomb 41 [sic] {circular green label}\ ♂ {small green label}\ <italic><tp:taxon-name><tp:taxon-name-part taxon-name-part-type="genus">Neomida</tp:taxon-name-part> <tp:taxon-name-part taxon-name-part-type="species">diminuta</tp:taxon-name-part></tp:taxon-name></italic>, HOLOTYPUS, Aloquio &amp; Lopes-Andrade {handwritten in red label}”.</p></tp:treatment-sec><tp:treatment-sec sec-type="Comments"><title>Comments.</title><p><italic><tp:taxon-name><tp:taxon-name-part taxon-name-part-type="genus">Neomida</tp:taxon-name-part> <tp:taxon-name-part taxon-name-part-type="species">diminuta</tp:taxon-name-part></tp:taxon-name></italic> sp. n. was collected in 1841 and remained unrecognized as a tenebrionid beetle in the Muséum national d’Histoire naturelle of Paris, France, until recently. It was found among specimens identified as <italic><tp:taxon-name><tp:taxon-name-part taxon-name-part-type="genus">Cis</tp:taxon-name-part></tp:taxon-name></italic> Latreille (<tp:taxon-name><tp:taxon-name-part taxon-name-part-type="family">Ciidae</tp:taxon-name-part></tp:taxon-name>), possibly confounded due to its small size and head bearing horns. The great age certainly affected important morphological features, such as body vestiture, pronotal and elytral punctation and integrity of membranous structures as the internal sac of aedeagus. Information on host fungus was not available. The extension of exposed epipleura and other conspicuous characters need to be more carefully observed, because they can be important for proposing species-groups or even subgenera for <italic><tp:taxon-name><tp:taxon-name-part taxon-name-part-type="genus">Neomida</tp:taxon-name-part></tp:taxon-name></italic>, in order to facilitate the work with such a speciose genus.</p></tp:treatment-sec><tp:treatment-sec><!--Section generated to contain objects referenced in tp:taxon-treatment.--><fig id="F1" position="float" orientation="portrait"><label>Figures 1–4.</label><caption><p><italic><tp:taxon-name><tp:taxon-name-part taxon-name-part-type="genus">Neomida</tp:taxon-name-part> <tp:taxon-name-part taxon-name-part-type="species">diminuta</tp:taxon-name-part></tp:taxon-name></italic> sp. n. male holotype. <bold>1</bold> Dorsal view <bold>2</bold> Diagonal view of head <bold>3</bold> Ventral view of aedeagus <bold>4</bold> Lateral view of aedeagus. Scales bar: 0.5 mm (Figs 1–2), 0.1 mm (Figs 3–4).</p></caption><graphic xmlns:xlink="http://www.w3.org/1999/xlink" xlink:href="zookeys-495-133-g001.jpg" position="float" orientation="portrait" xlink:type="simple" id="oo_41718.jpg"/></fig></tp:treatment-sec></tp:taxon-treatment>
