# Supplementary material for: A new species of Neomida Latreille from Colombia, with additional records and a complementary description for Neomida suilla (Champion) (Coleoptera, Tenebrionidae, Diaperini)
Source: Zookeys. 2015 Apr 8;(495):133–42. doi: 10.3897/zookeys.495.8737 (PMC4400408; doi:10.3897/zookeys.495.8737)
Supplement: XML Treatment for Neomida suilla [file zookeys.495.8737-treatment2.xml]

<!DOCTYPE tp:taxon-treatment
  PUBLIC "-//TaxonX//DTD Taxonomic Treatment Publishing DTD v0 20100105//EN" "tax-treatment-NSO.dtd">
<tp:taxon-treatment xmlns:tp="http://www.plazi.org/taxpub"><tp:treatment-meta><kwd-group><label>Taxon classification</label><kwd><named-content content-type="kingdom">Animalia</named-content></kwd><kwd><named-content content-type="order">Coleoptera</named-content></kwd><kwd><named-content content-type="family">Tenebrionidae</named-content></kwd></kwd-group><mixed-citation publication-type="journal"><person-group><name><surname>Aloquio</surname><given-names>Sergio</given-names></name><name><surname>Lopes-Andrade</surname><given-names>Cristiano</given-names></name></person-group><article-title>A new species of <italic><tp:taxon-name><tp:taxon-name-part taxon-name-part-type="genus">Neomida</tp:taxon-name-part></tp:taxon-name></italic> Latreille from Colombia, with additional records and a complementary description for <italic><tp:taxon-name><tp:taxon-name-part taxon-name-part-type="genus">Neomida</tp:taxon-name-part> <tp:taxon-name-part taxon-name-part-type="species">suilla</tp:taxon-name-part></tp:taxon-name></italic> (Champion) (<tp:taxon-name><tp:taxon-name-part taxon-name-part-type="order">Coleoptera</tp:taxon-name-part></tp:taxon-name>, <tp:taxon-name><tp:taxon-name-part taxon-name-part-type="family">Tenebrionidae</tp:taxon-name-part></tp:taxon-name>, <tp:taxon-name>Diaperini</tp:taxon-name>)</article-title><source>Zookeys</source><day>8</day><month>4</month><year>2015</year><volume>2015</volume><issue>495</issue><fpage>133</fpage><lpage>142</lpage><pub-id pub-id-type="doi">10.3897/zookeys.495.8737</pub-id></mixed-citation></tp:treatment-meta><tp:nomenclature><tp:taxon-name>
                        <tp:taxon-name-part taxon-name-part-type="genus">Neomida</tp:taxon-name-part>
                        <tp:taxon-name-part taxon-name-part-type="species">suilla</tp:taxon-name-part>
                    </tp:taxon-name><tp:taxon-authority>(Champion, 1896)</tp:taxon-authority><xref ref-type="fig" rid="F2">Figs 5–9</xref><xref ref-type="fig" rid="F3">, 10–12</xref><!--PageBreak--><!--PageBreak--><tp:nomenclature-citation-list><tp:nomenclature-citation><tp:taxon-name><tp:taxon-name-part taxon-name-part-type="genus">Arrhenoplita</tp:taxon-name-part> <tp:taxon-name-part taxon-name-part-type="species">suilla</tp:taxon-name-part></tp:taxon-name><comment><xref ref-type="bibr" rid="B2">Champion 1896</xref>: 11</comment></tp:nomenclature-citation><tp:nomenclature-citation><tp:taxon-name><tp:taxon-name-part taxon-name-part-type="genus">Hoplocephala</tp:taxon-name-part> <tp:taxon-name-part taxon-name-part-type="species">suilla</tp:taxon-name-part></tp:taxon-name><comment> (Champion): <xref ref-type="bibr" rid="B1">Blackwelder 1945</xref>: 527</comment></tp:nomenclature-citation><tp:nomenclature-citation><tp:taxon-name><tp:taxon-name-part taxon-name-part-type="genus">Neomida</tp:taxon-name-part> <tp:taxon-name-part taxon-name-part-type="species">suilla</tp:taxon-name-part></tp:taxon-name><comment> (Champion): <xref ref-type="bibr" rid="B7">Triplehorn 1965</xref>: 375; <xref ref-type="bibr" rid="B5">Marcuzzi 1984</xref>: 87; <xref ref-type="bibr" rid="B8">Triplehorn 2006</xref>: 313</comment></tp:nomenclature-citation></tp:nomenclature-citation-list></tp:nomenclature><tp:treatment-sec sec-type="Diagnosis"><title>Diagnosis.</title><p>Males of <!--PageBreak--><italic><tp:taxon-name><tp:taxon-name-part taxon-name-part-type="genus">Neomida</tp:taxon-name-part> <tp:taxon-name-part taxon-name-part-type="species">suilla</tp:taxon-name-part></tp:taxon-name></italic> differ from males of all other described New World <italic><tp:taxon-name><tp:taxon-name-part taxon-name-part-type="genus">Neomida</tp:taxon-name-part></tp:taxon-name></italic>, except <italic><tp:taxon-name><tp:taxon-name-part taxon-name-part-type="genus">Neomida</tp:taxon-name-part> <tp:taxon-name-part taxon-name-part-type="species">picea</tp:taxon-name-part></tp:taxon-name></italic> (Laporte and Brullé), in having a single prominent median clypeal tubercle (<xref ref-type="bibr" rid="B8">Triplehorn 2006</xref>). <italic><tp:taxon-name><tp:taxon-name-part taxon-name-part-type="genus">Neomida</tp:taxon-name-part> <tp:taxon-name-part taxon-name-part-type="species">suilla</tp:taxon-name-part></tp:taxon-name></italic> differs from <italic><tp:taxon-name><tp:taxon-name-part taxon-name-part-type="genus">Neomida</tp:taxon-name-part> <tp:taxon-name-part taxon-name-part-type="species">picea</tp:taxon-name-part></tp:taxon-name></italic> by its shorter length, and males in having triangular-shaped cephalic horns with a tuft of bristles at their tips (Fig. <xref ref-type="fig" rid="F2">5</xref>, arrow).</p></tp:treatment-sec><tp:treatment-sec sec-type="Supplementary description"><title>Supplementary description.</title><p><bold>Male. Body</bold> moderately convex, opaque, with vestiture of small seta; length 1.85–2.25 mm; elytra, pronotum and head reddish-brown; <!--PageBreak-->antennae, legs and mouthparts golden-yellow. <bold>Head</bold> with clypeus bearing a single prominent tubercle near the middle of anterior edge; frons armed with a pair of long, flattened, subtriangular, broad horns, each rising close to an eye and directed upward; horns with a row of bristles extending from about the middle of anterior edge to apex (Fig. <xref ref-type="fig" rid="F2">5</xref>, arrow); vertex deeply concave; <bold>Eyes</bold> with anterior portion emarginate by antennal insertion, forming a lower lobe about three times larger than upper lobe. <bold>Antennae</bold> with antennomeres 5–11 expanded forming a club; antennomeres 6–11 bearing multi-pronged sensilla (sensillifers) at the upper portion. <bold>Pronotum</bold> strongly transverse, twice as wide as long, widest posteriorly and longest at middle; lateral edges explanate, visible for their entire lengths from above; anterior edge slightly curved outward. <bold>Elytra</bold> approx. two and a half times as long as pronotum; sides subparallel at basal half, then narrowing to apex, epipleura extending to apex. <bold>Hind wings</bold> developed, apparently functional. <bold>Ventral surface</bold> slightly darker than dorsum, punctation sparser; prosternal process subparallel, narrowest at apex. <bold>Protibiae</bold> with outer edge serrate; apex bearing a row of spines; inner apical angle with two long spines. <bold>Aedeagus</bold> with basale about three times as long as apicale; basale most expanded near its base; apicale strongly narrowed at apex and with two lateral projections (ala) directed anteriorly and fitting the basale (Fig. <xref ref-type="fig" rid="F2">7</xref>, arrow); penis about as long as basale, cylindrical, expanded at apex, with struts converging and fusing at basal one-seventh of the length; internal sac narrow, elongated, about twice as long as penis. <bold>Females</bold> similar to males except for the following features: head without clypeal tubercle and frontal horns, and vertex devoid of concavity; eyes with lower lobe twice as long as upper one. <bold>Female abdominal terminalia</bold> with bursa copulatrix approx. one and a half time as long as gonocoxites together; common oviduct approx. as long as window of bursa; window of bursa about four times as long as spermatheca; spermatheca (Fig. <xref ref-type="fig" rid="F3">11</xref>) with check valve small, oval, bearing an invagination from upper portion to about middle; paraprocts about as long as gonocoxites together; baculi of basal gonocoxites perpendicular in relation to baculi of paraprocts; gonocoxites transversely divided into three parts; gonostyli inserted at top of apical gonocoxites.</p></tp:treatment-sec><tp:treatment-sec sec-type="Variation"><title>Variation.</title><p>Males (n = 30), measurements (in mm): TL 1.90–2.20 (2.10 ± 0.09), PL 0.45–0.60 (0.56 + 0.04), PW 0.90–1.05 (1.00 + 0.04), EL 1.00–1.40 (1.28 + 0.08), EW 0.95–1.10 (1.05 + 0.04), GD 0.70–0.80 (0.74 + 0.03); ratios: PL/PW 0.50–0.60, EL/EW 1.00–1.35, EL/PL 2.00–2.67, GD/EW 0.64–0.75, TL/EW 1.82–2.15. Females (n = 10), measurements (in mm): TL 1.85–2.20 (2.08 + 0.10), PL 0.45–0.60 (0.56 + 0.05), PW 0.90–1.05 (1.00 + 0.04), EL 1.25–1.40 (1.32 + 0.05), EW 0.95–1.10 (1.06 + 0.05), GD 0.70–0.75 (0.74 + 0.02); ratios: PL/PW 0.50–0.60, EL/EW 1.18–1.35, EL/PL 2.17–2.78, GD/EW 0.68–0.74, TL/EW 1.91–2.10.</p></tp:treatment-sec><tp:treatment-sec sec-type="Material examined"><title>Material examined.</title><p>15 males and five females (1♂ and 1♀ ANIC, 13♂ and 3♀ CELC, 1♂ and 1♀ OSUC) labeled: “BRASIL: MG, Rio Doce, Lago da Candonga; área de mata, 16.ix.2009, leg. E.F. Barbosa”. 15 males and five females (1♂ and 1♀ ANIC, 13♂ and 3♀ CELC, 1♂ and 1♀ OSUC) labeled: “BRASIL: ES, Linhares, Mata do Lago, 16.vii.2010, leg. S.Z. Aloquio Jr.”.</p></tp:treatment-sec><tp:treatment-sec sec-type="Comments"><title>Comments.</title><p>All specimens of <!--PageBreak--><!--PageBreak--><italic><tp:taxon-name><tp:taxon-name-part taxon-name-part-type="genus">Neomida</tp:taxon-name-part> <tp:taxon-name-part taxon-name-part-type="species">suilla</tp:taxon-name-part></tp:taxon-name></italic> were found in basidiomes of <italic><tp:taxon-name><tp:taxon-name-part taxon-name-part-type="genus">Ganoderma</tp:taxon-name-part></tp:taxon-name></italic> sp., which is the primary host fungus record for the species. <italic><tp:taxon-name><tp:taxon-name-part taxon-name-part-type="genus">Neomida</tp:taxon-name-part> <tp:taxon-name-part taxon-name-part-type="species">suilla</tp:taxon-name-part></tp:taxon-name></italic> was collected in two localities of the Brazilian Atlantic Forest (Fig. <xref ref-type="fig" rid="F4">13</xref>) separated by approx. 500 linear km, each at an extreme of the Doce River. These two localities are the most southern records for the species, which was known from only two localities in the Lesser Antilles (St. Vincent and Guadeloupe) and one in Recife (in the state of Pernambuco, Brazil). Its occurrence in the Lesser Antilles and in distant localities of the Brazilian Atlantic Forest suggests a wide distribution throughout the east coast of tropical South America.</p></tp:treatment-sec><tp:treatment-sec><!--Section generated to contain objects referenced in tp:taxon-treatment.--><fig id="F2" position="float" orientation="portrait"><label>Figures 5–9.</label><caption><p><italic><tp:taxon-name><tp:taxon-name-part taxon-name-part-type="genus">Neomida</tp:taxon-name-part> <tp:taxon-name-part taxon-name-part-type="species">suilla</tp:taxon-name-part></tp:taxon-name></italic> male. <bold>5</bold> Dorsal view, tuft of bristles on horn tip (arrow) <bold>6</bold> diagonal view of head <bold>7</bold> Detail of aedeagus apicale showing the ala (arrow) <bold>8</bold> Ventral view of aedeagus <bold>9</bold> Lateral view of aedeagus. <bold>is</bold> – internal sac. Scale bars: 0.5 mm (Figs 5–6), 0.1 mm (Figs 7–9).</p></caption><graphic xmlns:xlink="http://www.w3.org/1999/xlink" xlink:href="zookeys-495-133-g002.jpg" position="float" orientation="portrait" xlink:type="simple" id="oo_41719.jpg"/></fig><fig id="F3" position="float" orientation="portrait"><label>Figures 10–12.</label><caption><p><italic><tp:taxon-name><tp:taxon-name-part taxon-name-part-type="genus">Neomida</tp:taxon-name-part> <tp:taxon-name-part taxon-name-part-type="species">suilla</tp:taxon-name-part></tp:taxon-name></italic> female. <bold>10</bold> Dorsal view <bold>11</bold> Spermatheca <bold>12</bold> Abdominal terminalia. <bold>bc</bold> – bursa copulatrix, <bold>cv</bold> – check valve, <bold>gs</bold> – gonostylus, <bold>sp</bold> – spermatheca, <bold>w</bold> – window of bursa. Scale bars: 0.5 mm (Fig. 10), 0.1 mm (Figs 11–12).</p></caption><graphic xmlns:xlink="http://www.w3.org/1999/xlink" xlink:href="zookeys-495-133-g003.jpg" position="float" orientation="portrait" xlink:type="simple" id="oo_41720.jpg"/></fig><fig id="F4" position="float" orientation="portrait"><label>Figure 13.</label><caption><p>Distribution map for <italic><tp:taxon-name><tp:taxon-name-part taxon-name-part-type="genus">Neomida</tp:taxon-name-part> <tp:taxon-name-part taxon-name-part-type="species">diminuta</tp:taxon-name-part></tp:taxon-name></italic> sp. n., represented by an interrogation symbol (?), without specific locality, and <italic><tp:taxon-name><tp:taxon-name-part taxon-name-part-type="genus">Neomida</tp:taxon-name-part> <tp:taxon-name-part taxon-name-part-type="species">suilla</tp:taxon-name-part></tp:taxon-name></italic>, represented by a triangle (▲).</p></caption><graphic xmlns:xlink="http://www.w3.org/1999/xlink" xlink:href="zookeys-495-133-g004.jpg" position="float" orientation="portrait" xlink:type="simple" id="oo_41721.jpg"/></fig></tp:treatment-sec><ref-list><ref id="B2"><mixed-citation xmlns:xlink="http://www.w3.org/1999/xlink" xlink:type="simple"><person-group><name name-style="western"><surname>Champion</surname><given-names>GC</given-names></name></person-group> (<year>1896</year>) <article-title>On the heteromerous <tp:taxon-name><tp:taxon-name-part taxon-name-part-type="order">Coleoptera</tp:taxon-name-part></tp:taxon-name> of St. Vincent, Grenada, and Grenadines.</article-title><source>Transactions of the Entomological Society of London</source>, <fpage>1</fpage>–<lpage>54</lpage>, illus.</mixed-citation></ref><ref id="B1"><mixed-citation xmlns:xlink="http://www.w3.org/1999/xlink" xlink:type="simple"><person-group><name name-style="western"><surname>Blackwelder</surname><given-names>RE</given-names></name></person-group> (<year>1945</year>) <article-title>Checklist of the coleopterous insects of Mexico, Central America, the West Indies, and South America, part 3.</article-title><source>United States National Museum Bulletin</source><volume>185</volume>: <fpage>343</fpage>–<lpage>550</lpage>.</mixed-citation></ref><ref id="B7"><mixed-citation xmlns:xlink="http://www.w3.org/1999/xlink" xlink:type="simple"><person-group><name name-style="western"><surname>Triplehorn</surname><given-names>CA</given-names></name></person-group> (<year>1965</year>) <article-title>Revision of <tp:taxon-name>Diaperini</tp:taxon-name> of America north of Mexico, with notes on extralimital species (<tp:taxon-name><tp:taxon-name-part taxon-name-part-type="order">Coleoptera</tp:taxon-name-part></tp:taxon-name>: <tp:taxon-name><tp:taxon-name-part taxon-name-part-type="family">Tenebrionidae</tp:taxon-name-part></tp:taxon-name>).</article-title><source>Proceedings of the Unites States National Museum</source><volume>3515</volume>: <fpage>349</fpage>–<lpage>458</lpage>. doi: <ext-link ext-link-type="doi" xlink:href="10.5479/si.00963801.117-3515.349" xlink:type="simple">10.5479/si.00963801.117-3515.349</ext-link></mixed-citation></ref><ref id="B5"><mixed-citation xmlns:xlink="http://www.w3.org/1999/xlink" xlink:type="simple"><person-group><name name-style="western"><surname>Marcuzzi</surname><given-names>G</given-names></name></person-group> (<year>1984</year>) <article-title>A catalogue of tenebrionid beetles (<tp:taxon-name><tp:taxon-name-part taxon-name-part-type="order">Coleoptera</tp:taxon-name-part></tp:taxon-name>: <tp:taxon-name><tp:taxon-name-part taxon-name-part-type="clade">Heteromera</tp:taxon-name-part></tp:taxon-name>) of the West Indies.</article-title><source>Folia Entomologica Hungarica Rosartani Kozlemenyak XLV</source><volume>1</volume>: <fpage>69</fpage>–<lpage>108</lpage>.</mixed-citation></ref><ref id="B8"><mixed-citation xmlns:xlink="http://www.w3.org/1999/xlink" xlink:type="simple"><person-group><name name-style="western"><surname>Triplehorn</surname><given-names>CA</given-names></name></person-group> (<year>2006</year>) <article-title>Studies in Neotropical <italic><tp:taxon-name><tp:taxon-name-part taxon-name-part-type="genus">Neomida</tp:taxon-name-part></tp:taxon-name></italic>: A synopses of the genus <italic><tp:taxon-name><tp:taxon-name-part taxon-name-part-type="genus">Neomida</tp:taxon-name-part></tp:taxon-name></italic> (<tp:taxon-name><tp:taxon-name-part taxon-name-part-type="order">Coleoptera</tp:taxon-name-part></tp:taxon-name>: <tp:taxon-name><tp:taxon-name-part taxon-name-part-type="family">Tenebrionidae</tp:taxon-name-part></tp:taxon-name>: <tp:taxon-name>Diaperini</tp:taxon-name>) from America north of Colombia with notes on other western hemisphere species.</article-title><source>Proceedings of the Entomological Society of Washington</source><volume>108</volume>(<issue>2</issue>): <fpage>312</fpage>–<lpage>334</lpage>.</mixed-citation></ref></ref-list></tp:taxon-treatment>
